# Supplementary material for: Effect of Stability of Two-Dimensional (2D) Aminoethyl Methacrylate Perovskite Using Lead-Based Materials for Ammonia Gas Sensor Application
Source: Polymers (Basel). 2022 Apr 30;14(9):1853. doi: 10.3390/polym14091853 (PMC9105985; doi:10.3390/polym14091853)
Supplement: Supplementary file 1 [file polymers-14-01853-s001.zip]

Archive with 1 entries (1 files):
- polymers-1678007-supplementary.pdf
